# Supplementary material for: A Simple Predictive Score to Distinguish between Disseminated Histoplasmosis and Tuberculosis in Patients with HIV
Source: J Fungi (Basel). 2021 Dec 27;8(1):16. doi: 10.3390/jof8010016 (PMC8777677; doi:10.3390/jof8010016)
Supplement: Supplementary file 1 [file jof-08-00016-s001.zip]

Archive with 1 entries (1 files):
- Probability calculator to distinguish histoplasmosis from tuberculosis.xlsx
