# Supplementary material for: A Simple Predictive Score to Distinguish between Disseminated Histoplasmosis and Tuberculosis in Patients with HIV
Source: J Fungi (Basel). 2021 Dec 27;8(1):16. doi: 10.3390/jof8010016 (PMC8777677; doi:10.3390/jof8010016)
Supplement: Supplementary file 1 [file jof-08-00016-s001.zip › Probability calculator to distinguish histoplasmosis from tuberculosis.xlsx]

## Sheet: insert patient values  
Variable	Value	Probability of having histoplasmosis (threshold>0.5)
WHO performance score >2 (yes=1 no=0)	1	0.78803	If probability >0.5 the model suggests histoplasmosis
Pulmonary signs and symptoms (yes=1 no=0)	1		If probability <0.5 the model suggests tuberculosis
Lymphnodes >2cm (yes=1 no=0)	0
Neutrophil count (per mm3)	3000
Platelet count (per mm3)	200000
CD4 count (per mm3)	40
TGO (IU)	100
			This is a model that requires prospective external validation: cannot replace clinical judgement!
